# Supplementary material for: Development of a Laser Microdissection-Coupled Quantitative Shotgun Lipidomic Method to Uncover Spatial Heterogeneity
Source: Cells. 2023 Jan 28;12(3):428. doi: 10.3390/cells12030428 (PMC9913738; doi:10.3390/cells12030428)
Supplement: Supplementary file 1 [file cells-12-00428-s001.zip]

Archive with 2 entries (2 files):
- Zsiros_et_al_SupplFigs_2022.pdf
- Zsiros_et_al_SupplTables_Proof.xlsx
